# Supplementary material for: Biosynthesis of Rubellins in Ramularia collo-cygni—Genetic Basis and Pathway Proposition
Source: Int J Mol Sci. 2022 Mar 23;23(7):3475. doi: 10.3390/ijms23073475 (PMC8998751; doi:10.3390/ijms23073475)
Supplement: Supplementary file 1 [file ijms-23-03475-s001.zip]

Archive with 4 entries (4 files):
- FigureS1.pdf
- Supplementary Table S1.xlsx
- Supplementary Table S2.xlsx
- Supplementary Table S3.xlsx
