# Supplementary material for: Biosynthesis of Rubellins in Ramularia collo-cygni—Genetic Basis and Pathway Proposition
Source: Int J Mol Sci. 2022 Mar 23;23(7):3475. doi: 10.3390/ijms23073475 (PMC8998751; doi:10.3390/ijms23073475)
Supplement: Supplementary file 1 [file ijms-23-03475-s001.zip › Supplementary Table S1.xlsx]

## Sheet: Sheet1
Table S1: Sequences of the polyketide synthases used in the phylogenetic study
Name	Predicted function	Biosynthetic pathway	Species	Accession number	Sequence
Aspmu_OrsA	Orsellinic acid synthase	Orsellinic acid	Aspergillus mulundensis	XP_026607871.1	MPSKHVLLFAHDRVPFAAVHDLNVRSKLRRRLQTFLAAASTVVQRQASALDGLERANIGSFEDLVELAETQGAQARGSIAADLVLLTTVQIGQLLVLAEDQPSLLSEDGAVPMAFGTGLLAAGVAAAATTADEIITLGLEAVAVAFRLGLVLQRRARDIEDSQGAWARVVSGTADLEQGLESFNASLRPMNRVYIGQVLSDRIVVFGPPSTLDAFAKTTATVTPPATTFTQAPLHGAHLPSINASEVVGSAPAQVAEVWKLAVDQIAHKPINVEEIAAALVTDLQKTNSTDVTLTSFGESSEASGIAALLEENGVAVEVSQLGATPKPYGDDVNNIPADAIAVVGMSGRFPDSDTLDEFWRLLETATTTHQVIPQSRFTVDDFYDPTREKHNALLARFG…
Ascfa_PksAC	NR-PKS ascochitine synthesis	Ascochitine	Aschochyta fabae	A0A5C1RD96.1	MPHRLPSHGASLGLIFGPQAMNFDSNTFTTLRAKLVKDRHSQWAIDAIAALPAEWSAVSGNVAIFKQYDAGKALQNLNEWLKTGHVPPADIPFCNVLLAPMVVIDHVISYLEFLQSAFPDLDDDEELPASAKESLETLGLSLGTLSAFAVSSSSTLSEVKKHGATAIRLAMLVGAVGDAEDLAREPEEGALSFSAFWKSTELHDLLHTSLDAIPEAYISVAVDEKRSTITTSRSKASSHMQDLRSSGLYIAEVSIRGRFHWDGHESTLQELIQYCDRNLQFQFPDTSRIVLPSHSVTGGEYITQEDGSLHAIALRAILVDLSQWLETITGAYGSESSKGIKSVVCFGPERCVPSALVRRLGSKLTHVLDVDLPTSALPKQLLQSADVSSTNGVKIPASI…
Rcc_Pks3	PKS	Unknown	Ramularia collo-cygni	XP_023624502.1	MPDTAVFPSLVVFGPLTFLPSTADRLDNIRQRLREWQHSGPIITALQNLERTWYHLQESASDPSIVDSRGLVASKLLSSSLTDPEFASELSTEQQAWNAVIVPLGVLTHVLHYLGHLIQKEFNHEDLAEAVRETGGFQGCCGGLLSALAIAAAKDEEDIARTAAWAVQLAFAVGCWIDADYAEQKRKHSDTATLVIRWNTAQVNADAVKEQVEKYDGAYVAIVLDQNTVTVIVPNRSRDELTAALSSLGVAVKQCGIDGRYHTQDHAHVIQAIRKALPASIEAPHASLPRSNATGLFIDDADLSRAVLRCIIAQKVEWYSTITAAASSLSSDKCEWILMIGHNAIPPEMNKRHKVVSQDVRQAIPGLGTRHPRNHHYPDHSVAVVGMACRLPGANSPEE…
Penbr-MpaC	NR-PKS mycophenolic acid synthesis	Mycophenolic acid	Penicillium brevicompactum	F1DBA9.1	MNFHKGQPKEDLRVLFGPQCPDITDSITHIRDAISKDPTGLGFLTNILDELPSLWPTIAGAWPALKNVEGESQLLALGRLFEHESEDRVEASNLMMTPITVMRHIVDFWNLQDVATHPAFPSSSLSETEMPRIVDTQGFCVGLLAAIAVACSRNTQEFQYVASNAIRLSLCVGALVDLDEILCGSTTSLAVSAERVKQEIHDHGLRTKQLSLRGRFHHEAHREGIQHIMKLCTNDSRFKLPRSDALLTPLRSSQGGEIFQQEALLHTVALDSILCAKANWYDVVSALINSTEMTVDQSHLLSIGPEEFVPRSARSRSVARRELQSYAMQGFSNESPQPSTASLSNSVQTFDSRPQAAEASPIAITGMACRYPNADTLAQLWDLLELGRCTVKSPPESRF…
Aspte_Trt4	NR-PKS terretonin synthesis	Terretonin	Aspergillus terreus	Q0C8A4.2	MGSLQDAHPHRVSVLFGPKCPKTDRSVLHIRRYLSSHRNTGWLEDAVQALPSVWHDVTKVWPAAEKIPGFCVGYLAAVAACWETDQTEFPKAVATMLRIAVCIGAVVDLDELEKQRATSMAVRWKTSADYKLLTALLSRYPGAYIACVTDESAATVTIWESQAAALVKELESNGLVVKSTQLRGRFHHSDHTSVVQEFLKLCQEDNRFHLPNGNPAVGLPRSNIDGEVPTLQSLLSVANESILISQANWNLTVSATISSLQLTDAKSIVSIGAGQCIPRKARGRILHTVEPPDSHHNTNTTQDSDVTTNASPLTAGYVNGTGPAATATTVPIAVTGMACRYPQADSMEELWKILEQGHCTVSPMPKNRFKLDELQREPKGPFWGNFLSRPDTFDHRFFK…
Aspst_AndM	NR-PKS anditomin synthesis	Anditomin	Aspergillus stellatus	A0A097ZPE0.1	MEASQGIAVLFGPQSADIEEAVSCIQAFVRENPSATYLIDIIQSLPSIWPAIQDSWVPLAQIDGKRQLETLGSLFGGGAATVPPKSSNILITPLTVLQHIVELCRLRKRGSSLQIKDVQGFCVGFLAATAVASAHDETQFRSIVAKVIRLAVCVGALVDLNELERGRAASLAVRWSGEEGYSCMEKVLAAHPEAYISCLTDTNRATITVPQELQRDIIREMANQGLSVRSIPLCGRFHHPDHAPAVRQLMQLCRSDDRFQLPDSKTLQFPLRSNIDAELVPEGPLHDIALQSILCLQSKWHATVSAALESLTERNGNVPIAAIGPEQCLPRTARSRLRQTWGSTLVPMGTGHTVNGNLTPSRATSPADSSSELIPTVQPIAITGMSCRYPQADSVEALW…
Penae_VrtA	NR-PKS viridicatumtoxin synthesis	Viridicatumtoxin	Penicillium aethiopicum	D7PHZ2.1	MLHPTEVEKFPPTLLYFGNEFPNDDVNELFRRLQQHSKDRRFRLLNAYLEESILVLQDEVAKLPHHIKSRVPYFDNIVTLSEHGYLRDLGLGAAMESAFLLILQLGLFIGNHEAVDRELNLPKNVTTVAGLSVGLFSAAAIALSASLAEVVRNGAECLRVSFRLGVYAGDFSSSLEAPQPEGMLASWAHVVTGMTEESVQSELTRVNEDLGNPETSKVFISAADKSSVSVSGPPSRIKAAFLQSSDLRYSKSLPLPVYDGLCHATHIYSQDDVNTVLEISESLIPATRPFQLSVISSRTGVPFTATTASDLLSEIATELVMGTIYLDNIIEGIVRHIGAFPGAQSCRIDSFRTSIIFKGILEAIATDHPDLTIEKNDLVDWVHQDFGTRRRNDPANSKL…
Aspmu_AptA	NR-PKS asperthecin biosynthesis	Asperthecin	Aspergillus mulundensis	XP_026607632.1	MKDNTHSTTLIFFGNEFPNDDLKGLFRCLLRLSKDRRFRQLAAFLEESTLILKKEVAALPQPLRDLVPHFHTVLPLAELGDFRQGPLGAAMESALLTILELGMFIGHYEAEGRDWDLFEHNTTLAGLSIGLLAGAGVALSTNLAEVAQNGAECVRVSFRLGVYVSEISRKLEAPQADGALLSWAHVVTGETKPAIQDELSKYNSESGTPELLKAFISAADKTSVSVSGPPSRMKACFSSSHLLRYSKSFALPVYDGLCHASHLYNENSINTVINSAESVIPVSRPVRLSLHSSNTGQPFPAATALELFQAIGTELLTGTIYLDNITDGIMKRIGDFNPTSLHVETFRTSIVFKSIRAALEAEFSDLEIKITDLVPWALKDYGTHQPRSFAQSKLAVVGM…
Aspnig_AdaA	NR-PKS 2-acetyl-2-decarboxamidoanthrotainin biosynthesis	2-acetyl-2-decarboxamidoanthrotainin	Aspergillus niger	G3KLH6.1	MSAPTKLVFFGNEFPNDDLKALFRGLHRHGKDRRFRQLATFLEESTRVLQNEVAQLPEPLKKLVPHFENLMPLTEVDFRQGPLGAAMESALLTILELGMFIGHYEAEERVWDLSADRATLAGLSIGLLAAAGVALSTHLAEVVQNGAECVRVSFRLGVYVHDISRKLEAPQADGSLLSWAHVVTGETASDLQEELSRYNTETGTPELLKVFISAADKTSVSVSGPPSRIRAAFRASQRLRYSKSLALPVYDGLCHAAHLYDEETIHRVLHPDGSVIPTSRPVQLALLSSRSGQPFEATTAAELFRAISTELLTGTIFLDNITAGILDRTERCADATQCQIETYRTSLVFKGLLKALEACFPDRTISTTDLIPWVFQDYGARQPKSCADSKLAIVGMACR…
Aspfu_EncA	Atrochrysone carboxylic acid synthase	Endocrocin	Aspergillus fumigatus	XP_746435.1	MQGPSQLALFYFANGLPPDDIQDLFQRLRSQSKTESGWTLRAFVVQATNALREEIRQLPHHLRNPLTPLDNALDLAVVPDWRRGPLAGALEGVLLCLIEIGSLIAYYERTPDPFKFSARTACFTGIGTGLLAAAAAAASPTLADLPRLGAAAVRIALRMGVLVAETSQSVEAREPDAPADNWAAVVMDLDEDTVREELNLFNASTNNLGPSRLFISAGGTDNVTISGPPSKLRQVFRVSEKLRSARYAQLPVYGGLCHAPHLYNCHHWTWIMEPINGAAFNQNMVDTAPLFSAGDDVPFEASTPRQLFESVVCDLLMGMIRWNRAVDGVVELLGQTLPSECQVYAFRPCAVVTGMVASGQVKLPHCQFQTHDLLGWTCHDDTDNGPTCREDSSIAIVGM…
Clafu_ClaG	Atrochrysone carboxylic acid synthase	Cladofulvin	Cladosporium fulvum	P0CU67.1	MTTNHLENKVHAATESLFYFSNEFPKRDLQDLFRQAHTRSKLAQHKCLAQFIQDATQTVKQEIQGLSMKLQHLFKPLESVLTWAEDHELREGALSGAIDGVLLIVAQMTTLIGYLENNTAKMDDIATASLAGLGVGLLTACAVSSASTIADLSATGADAVRTAFRLGVHVYYVSQTLEALDPSARPETWAYVINNVTPTEAQEQLDTLYANSTQPATSKVFISALSRSSVTVSGPPARLKALVTGSEFFRTSRYIALPVYGGLCHAPHVYGQDDVDMVMQSRAFSVQKAPATHLKSVWSTSSGYPYLVEDSKSLFASVVAELLTKAICWDSVVSSIVKYTGLTDASEMIIYNYGNSIPLNELESALKSSPAKLKVVNSNLLSWMGHNSPTSVKPRNTLQ…
Rcc_Pks1	PKS	Unknown	Ramularia collo-cygni	XP_023622379.1	MTPSTESDWGRGKMDLVYFSNEFPKEDLQLVFRRLHALSKDTTHHLLARFIVEATRSVKDELRQLSSQQRDLFPPFETLLDWVEFTELREGTLCGAVDGVLLIVAEVAAYITYVEDHPNELNDPANTALTGLGVGLLSSTAIAMSFTPADLPMAGADAARLAFRMGVHVQGVSASLEEQGEKPDTWAYVVYNVDEATTRKELEAAQSKELIPDTDKIFISAVSRTSVTVSGPPTRLKQLFNVGSRFFRNSRSIALPVFGGMCHAPHVYGPEDVNKIVETDAMHNLKNQREIRLPVYCTSTGRPYPVRTCEELLKAIVSELLTQAIRWDEVTAGLTSALQVNSVSDVMLHSFGNSVPLSDLTAAIAVNLPELKLEFNNFIKWTVDNPLQEPKPRTTKQAK…
Paedi_Agnpks1	Atrochrysone carboxylic acid synthase	Agnestin	Paecilomyces divaricatus	A0A411PQP9.1	MRYCTIPPVHSPIIRLQHGILSKMKLIYFSNEFPPDDLHTLFRELHNHSKDRRHPILARFLEEATLAVREEVRRLPAHLRALIPPFESIWNFADFADLRKGQLCGSIDGILLCSVELGTLIRYYENNPDAFNLETGGTILAGLGIGLLATAAVSLASTVADLPITGAQVIRQAFRLGILVDEVSQNLQPRDATDTSTPDSWAYVLPNVSASEVQQELDTMQGIVKTPEASKIFISALSATAVTISGPPARLQAMFRTSQFFHDHKSVALPVYGGLCHAKHIYTVEDVHHIVRTSSMALLDSKFSPQLPIHSTSTGAPFPAVNATELFEHIIGEILMRAIQWDKVIQGVAQLAQDVGATRCEIVVFRNSLPIHDLAAALKTIPGLETSTQEIIPWVHSKP…
Aspi_MdpG	Atrochrysone carboxylic acid synthase	Monodictyphenone	Aspergillus nidulans	XP_657754.1	MPVYTPQSGSLPEYSKMKLLYFSNELPKDDLQGLFRRLYNHSKDRRYPLLARFIHEATLAVREEVRQLPTAVKALVPAFETVLNLADYPELRKGPLGGSLEGVLLCVLEIATLIGHVPRLYFKEAADCCSYYENASERFDLHAVSTYLAGLGLGLLSTAAVALCSALADVPVIGAEVVRVSFRLGTLVDEISQNLEPRDTSGSPDTWASVVPGAKVEEVQAELDAIHAREKTPQPSKIFISAWNEGSVTISGPPSRIRRVLRLSEFFRRHRVVSLPVYSGLCHAKHLYNEQHAREIISTRSMDSINALYSPAIPVYQTSTGRPFTASTAKGLFEQLVLELLTQPILWDNVVQGVVDQAYATSATSCDVLVFRISVPINDLRTALGSKLQGFETSTEELI…
Lasth_Acas	Atrochrysone carboxylic acid synthase	Atrochrysone carboxylic acid	Lasiodiplodia theobromae	KAB2572078.1	MPIYTPPSDSQDEPQEMRLVYFSNEFPHDDLQDLLRRLYNLSKDKRHPVLARFINEATSAIRDEVRELSTSLRELIPPFKTVLDLADHPELRKGPLCGSIDGVLLCVVELATIIRYYENSPNEFDLHSGHTYLAGLGIGLLATAAVSLAHTLAELPLVGAEVVRVAFRLGVVVHEVSQNLEPRDLSGSLDAWASVVPGVKAEDVQAELDAVQARENIPEPSKIFISALNQTSVTVSGPPSRLKHLFRTSEFFRGHKVVTLPVFGGLCHAKHIYNRQHVHEVIDVSSVDELDAKYAPALPVFSTSTGSQYTATTAKDLFEQIIWEILTQQIQWDNVIQGVIEQANSIAASSCQVLVFRNSLPVHDLLASLKSNLDPFEAVTEELIPWVKKSFPGEGTPRG…
Glalo_Pks1	PKS	Unknown	Glarea lozoyensis	AAN59953.1	MSGTSNQKVFFLFGDQSLDTYGFLANFLHRSSHSLLSKTFIEQASDALCREVNALSNLERNKIPRFSSLEDLNERYHISGIKHSGIESALLCATQIAHYLDRAEKVPEDSASPNNTTLVGLSTGLFAAAAISCSASLSALIQVGVQATVLAFRTGSYVAALADQLGGANDNANPWAYSISADEAQAASKLDEFHAEKAISHASRAYISATTPDSVAISGPPSTLEALWASDAFSVTPTPLPLYGPYQASHLHPELQIEKVLGLKNSRISDVLESSRPNSRILSSATGQSFEEQSALQLFSAVAENVLTKSSHLQNVLDGCKSESTGRTLVIPVGPTSFATTVVDSLRSASGSDVVLRRAPFGNNEPAPFAGSGSSSTGKLAIVGMAGRFPDAASHELLW…
Nodsp_Pks1	PKS	Unknown	Nodulisporium sp. ATCC74245	AAD38786.1	MMADQMAFLLFGDQSLDTHGFLADFYRRGNPSVLSKEFLRLTGDALRDEIDRLPREERRKIPIFRTLQQLNERYHAQQIKFPGIDSALLCIAQLAHYIDRSEKEYEDVTDHRNTKLSGLCTGLFAATAIASSYSLSTLLPIAIQVVLMAFRTGSHVASLAERLSPSTEKSESWTYVLPAAQEAQAKSILAEFHESEGISLAAQAYVSAVSANNIAISGPPATLQALFSKDLFESRPTAIPVYGPYHAPHLHGLVDIRKMLRLDDEAVTIALAGSKPRSVVMSCVSGEPFRETDTKSLLTAVVHEILNESLIFHKTLSGNANEARGFKGSRILVIPYGPTQAASTLANVLRSQTKAEVILRPAPQVSRETTASSIGNHGSSGNCKLAIVGMAGRFPDSAS…
Colla_Pks1	Melanin biosynthesis PKS 1	Melanin	Colletotrichum lagenria	BAA18956.1	MADTMSYLLFGDQSLDTHGFLAEFCRNGNPSILAKTFLEQAGQALREEIDGLGKLERSKLPTFQTLRQLNERYHAQSIKHPGIDSALLCTTQLAHYIDRTEKEPQDACLHDHTFFMGLCTGLFAAAAIASTPSVSTLIPLAVQVVLMAFRTGSHVGSLAERLSPPVGQSEPWTHILPGLKESDAKEALANFHESNYISVASQAYVSAVSSSSLAISGPPATLKALDDQNVFGVKSTAIPVYGPYHAAHLHGTADVEKILRLNDPKVGEILAKTKPRSAIMSGTKGIWFAETDTKSLLQAVTHECLVDVLQFQKGIEGCIETARDFEGSTCLVVPFGPTHNAETLCKLIQDRTQLNVVTRHGPKISRESINSNIGNHGSSGKCKLAIVGMAGRFPDAASH…
Pyror_Alb1	PKS conidial yellow pigment biosynthesis	Melanin	Pyricularia oryzae	XP_003715434.1	MLTTIKMADKLAFLLFGDQSLDTHGFLAEFYRHEDRGILAKAFLDQAAQALRKEIERLPRLERSRLPVFRTLQQLNERYHAQITKHSGLDGALLCVAQLAHYIDHAEKNHEDVTQHDKTYLVGLCSGLFAASAIASTPSLSSLVPVAVQTVLMAFRTGAHVAALAERLEPVSERSESWTYIVPGFTEEAAQKEIAGFHESHGIPQASQVYVSASSSANVAISGPPTTLKAFRAATSSLTKATAIPVYGPYHAPHLHRPEDVDNILGLNNPEMIDTFLNTKPRSSVMSCLTGTWFNESTTRALFAAVVSEILTQTLRFHNVLDGCLNLARGFDGKSCLIIPFGPTQHAATLANLLKAETNLDIILRKAPQISKESTDSVIGNHGRGSRDKLAIVGMAGRF…
Sorma_Pks	PKS	Unknown	Sordaria macrospora	CAM35471.1	MSSVQEQPLAYYLFGDQSLDTHAYLASHFRKLEKGILAKSYLDQVGYALRREIEQLPRTERSKLPEFQTLQQLNERYHAQPIKHPGVDGALLCISQLVNYIDHMENNYDDLARPENTYLVGLCSGLFAATAIACTKSLSELVPLAVQVTLMSFRVGRHVNKVAEQIYPTVEKSESWTYIFTNISESAAGPVVQDFNKKCGWNRANRLYLSASSSQSVAVSGPPSSLKAFASGHNFGGKTNVTSIPVYGPYHAPHLHDDALIGDILRLDDEAVIDALHRTKPRSHVMSCCSGEWVTEKQLTTASLLKKIVYEVLLEPLKFTKVLDGCIARGKSFKGKNCLILSLGPTQNGATLVGLIKAHTNLEVTFRDCPPISPEATASRIGNHGSSGKCKLAIVGMAG…
Podco_PaPks1	Melanin biosynthesis PKS	Melanin	Podospora comata	VBB75071.1	MADKLAFLLFGDQSLDTHGFLAEFFRQEKQGILAKAFLEQAGHELRKEVEKLPRVERSRLPIFRTLQQLNERYYAQKLKHPGIDGALLCISQLAHYIDHAEKNFEDVTRHDSTHLVGLCSGLFAASAIASTPSLSALVPVAVQAVLLAFRTGSYVHTLGDRLCPANEQSESWTYIFPGLKEDDATAALESFHRENGIPQASRAYVSAASASSLAISGPPTTLRLLVAKGRLSAKPTSIPVYGPYHAAHLHASANIDKILHLDDPEVVDAFYNTRPRSAVMSCTSGTWFAATDTRTLIKSVVFEILNETLMFNKVLDGCLERARQFKGDSCLILPLGPTQNAATLANLLKSQTDLEVILRKPPAVSPESTSSTIGNHGSVGRCKLAIVGMAGRFPDAASH…
Elsfa_Pks1	NR-PKS elsinochromes biosynthesis	Elsinochrome	Elsinoe fawceti	A7UMW1.1	MSNVLLLGDQTADQSPLLRKLVLRRNDALVTTFHEQVSVALRDEVSKLPARQRQDIPSFLKLNTLVDLYYQGDKRLPILESTFVALTQLGHYIGYFSENPDRLPYAANTRVLGLCTGSLAATVIVSAKSLSELVSLAVEAVRIAFRAGACVDAAKRVLQQPGEEKEPWSTIVMNLSEKDAQKALDEFHSSTGTSGPSRAYISAISTMAVTISGPPSTTQKLFSESADLSTKNRVSIPIYAPYHAAHLHSERDLQRIIPDSSRALLKKYQPHTLLHSSATGECLVADNTCDLMSLALVDFLREPVRWDRLLEESISQIIATPKAPAKIFTIGVSNVANSMAAALKASGQATVSITDHTSWIVPDDYNSTRGRTQNDKIAIVGMSGRFPSAASVDALWELL…
Claph_CpPks1	NR-PKS 1	Phleichrome	Cladosporium phlei	AFP89389.1	MSNVLLFGDQTAEQYPLLRKTVLRTGNASLSTFLERTSAALRDEIQQLSPRQKQKFPDFMTINNLLDLYYEKGDKIPMLESAFTTIAQLGHFIGYFSEHPDELPSAQSTRVIGLCTGLLAASATVSAKNISDLIPLAVDFVRLSFRSGAMVNSRKEAMVLAGEEKASWSTICTGTTESAAKKALEAFHKQAGIPLSTQAYVSAVSVMAITISGPPTTTKRFFESGLLTPTQRVSIPVYAPYHAEHLYSDADINKVIGDLAEKLEARHPASMVHSAVTGKAIAAENTLDLVKAALSSMLQKAVRWDHLLEETVSQMTAKKASTKIFAIGVSNVANSLVSALKAGGQTDVSTTDYTSWADVEERAFGRTQNDKIAIVGMAGRYPNAASHEALWDLLMKGLD…
Psefi_PksA	Melanin biosynthesis PKS 1	Unknown	Pseudocercospora fijiensis	XP_007931490.1	MSNILLFGDQTAEQYPLLRKVALHKDNVLVHNFVQRCALALREEARALPRTQRVLIPDFLTLNNLIEAYYQKGDKLPALESALVTIAQLGHYIGYFSEHPSELPAASNTRVLGLCTGLLAAAAVVSSKTIDELVGLGVDFVRIAFRSGAAVDRVRSVLGQTGEDKEPWSTIVTGIDGASAKKALDAFHKEKGIPQSNQAYVSAVSVMAITVSGPPTTLEHFFQQGPLSQNNRVPIPIHGPYHAEHLYNDADIERLLSGKIARELRSHTPASLVHSAATGKPIVAENSYELAKLALGEMLQRPVRWDYLLEETVSQMAASKQGAKIYAMGVSNTANSLVSALKVGGQTNVSVVDQSAFVEQQGYNGRTQNDKIAIVGMAGRYPNSANHEALWDLLMKGLD…
Zymtr_Pks1	PKS	Unknown	Zymoseptoria tritici	XP_003848644.1	MSNILLFGDQTAEQYPLLHRIVLRKDNVLLLSFVERCALALREETRTLSRSQREVMPDFLTLSNLIEAYYQKGEKVLMLESAFLTIAQLGHYIGYFSENPSELPAVSDTRVLGLCTGLLAASAVVSAKTVEELAIVGVDFVRIAFRSGAVVDNVRSMLGQSSQDKSTWSTIISGPSEVDVKDALTSFHEASGIPRSNQAYVSAVSTMALTVSGPPITVERFFQESSLIINHRVSIPIYGPYHAGHLFGEAECERILSGEVGQELRKHMPASLVHSAATGKPIVSENAYELAKLALGEIHQYPVRWDYLLEETVAQIGHYPCGAKIFALGASNIATSLSSALKAGGQADVMIVDEASFVETKKYTGRTQTDKIAIVGMAGRFPNSANHEALWDLLMKGLD…
Rcc_Pks2	PKS	Unknown	Ramularia collo-cygni	XP_023630039.1	MSNVLLFGDQTAEQYPLLHRIVLRTDNVLVLSFVERCALAIREETRSLPRSQRDAIPDFLTLSNLLEAYYEKGGKVPMLESALVTIAQLGHYIGYFSEHPNELPDVSNTRVIGLCTGLLAACAVTSAKTVEELAIIGVEFVRIAFRSGAAVDSVRSMLDQTGQGKSTWSTIVTGASEITTTELLATYHGVKGIPQSSQAYISAVSHMALTISGPPTTLDRLFKETSLSQHNRVPIPVYGPYHARHLFTETDLERILAGEISQELKQRSPSSMIHSAATGKLIVAENAYELAKLALAEMLQDPVRWDRLLEETVAQLALSKRGVKIHALGICNVANSLVSALKAGKQTQVSVTDHTSFVETKKYIGHTQTDKIAIVGMAGRFPNSANHEALWDLLMKGLD…
Cerbe_Ctb1	CTB1 (Cercosporin toxin biosynthesis)	Cercosporin	Cercospora beticola	XP_023460065.1	MEDGAQMRVVAFGDQTYDCSEAVSQLLRVRDDAIVVDFLERATAVLKAELARLSSEQQEETPRFATLAELVPRYRAGTLNPAVSQALTCITQLGLFIRQHSSGQEAYPTANDSCITGVCTGALTAVAVGSASSVTALVPLALHTVAVAVRLGARAWEIGSCLADARRGANGRYASWTSAVGGISPQDLQDRISAYMTEQALASVSVPYLSAAVGPGQSSVSAAPVILDAFLSTLLRPLTTTRLPITAPYHAPHLFTAKDVQHVTDCLPPSDAWPTVRIPIISFSRDEAVSRGASFPAAMSEAVRDCLIRPIALDRMAVSIANHARDLGKDSVLPSPIALSFSDKLGPQVNSHLPGTKAPTPELTSTSSIPSAIGAEQQPMAKSPIAILAASGRFPQSSS…
Mycca_Ctb1	Cercosporin PKS	Cercosporin	Mycosphaerella caffeicola	ADO14690.1	MEDGAQMRVVAFGDQTYDCSEAVSQLLRVRDDAIVVDFLERATAVVKAELTRLSSEQQEETPRFATLAELVPRYRAGTLNPAVSQALTCITQLGLFIRQHSSGQEAYPTANDSCITGVCTGALTAVAVGSASSVTALVPLALHTVAVAARLGARAWEIGRCLADARRGADGRYASWTSAVGGISPQDLQDRISAYTAEQALASVSVPYLSAAVGPGQSSVSAPPVILDAFLSTLLRPLTTTRLPITAPYHAPHLFTAADVQHVRDCLPPSEAWPTVQIPIISFSRDEAVSRGASFPAAMSEAVRDCLIRPIALARMAVSIASHARDLGKDSVLPSPIALSFSDKLGPQVNSHLPGAKAPTRELTSTSSIPSATGAEQQPMAKAPIAILAASGRFPQSSS…
Aspno_NorsA	Noranthrone synthase	Noranthrone	Aspergillus novoparasiticus	KAB8219501.1	MAQSRQLFLFGDQTADFVPKLRSLLSVQDSPILAAFLDQSHYVVRAQMLQSMNTVDHKLARTADLRQMVQKYVDGKLTPAFRTALVCLCQLGCFIREYEESGNMYPQPSDSYVLGFCMGSLAAVAVSCSRSLSELLPIAVQTVLIAFRLGLCALEMRDRVDGCSDDRGDPWSTIVWGLDPQQARDQIEVFCQTTNVPQTRRPWISCISKNAITLSGSPSTLRAFCAMPQMAQHRTAPIPICLPAHNGALFTQADITTILDTTPTTPWEQLPGQIPYISHVTGNVVQTSNYRDLIEVALSETLLEQVRLDLVETGLPRLLQSRQVKSVTIVPFLTRMNETMSNILPDSFISTETRTDTGRAIPASGRPGAGKCKLAIVSMSGRFPESPTTESFWDLLYKG…
Asppa_AflC	Norsolorinic acid synthase	Norsolorinic acid	Aspergillus parasiticus	Q12053.1	MAQSRQLFLFGDQTADFVPKLRSLLSVQDSPILAAFLDQSHYVVRAQMLQSMNTVDHKLARTADLRQMVQKYVDGKLTPAFRTALVCLCQLGCFIREYEESGNMYPQPSDSYVLGFCMGSLAAVAVSCSRSLSELLPIAVQTVLIAFRLGLCALEMRDRVDGCSDDRGDPWSTIVWGLDPQQARDQIEVFCRTTNVPQTRRPWISCISKNAITLSGSPSTLRAFCAMPQMAQHRTAPIPICLPAHNGALFTQADITTILDTTPTTPWEQLPGQIPYISHVTGNVVQTSNYRDLIEVALSETLLEQVRLDLVETGLPRLLQSRQVKSVTIVPFLTRMNETMSNILPDSFISTETRTDTGRAIPASGRPGAGKCKLAIVSMSGRFPESPTTESFWDLLYKG…
Podco_StcA	PKS member of the alfatoxin cluster	Unknown 2	Podospora comata	VBB75844.1	MWSPSSHHHTPSTAFHTPTMTNNTSIFLFGDQTFDFVPKLREFLTVQDCPLLAAFLGQAHYVVRAQMIRSLPPQEHKLSRTANLAEMLQKYADGKLNPAFQTALSCISQLGSFIQTYEEDSTKPYPRANDSYVLGVCTGSLAAAAISCSSSLSELLPIAVQTALIAFRLGLCALEMRDRLETSAPDRARPWSAVVSGLMPQVAEALVKEFCDGNALPKTRYPWITATAAKSTTITGSPRVLDQLLAAKSFNGYKTTEIPVFVPSHGDHLFTSKDIDFILETTAVAPWSGYSAKIPFLSSASGKLVWVANFRALVELALSQCLLVPIGWDKVETEVPRLLKSRGVSSAVIVPVGSSAQKSLSSALATGGIANEIGTVTGGANRFSHRPGSNRCKLAIVSM…
Dotse_PksA	Norsolorinic acid synthase	Dothistromin	Dothistroma septosporum	M2XHZ5.1	MTHSNATRVLVFGDQTYDFVPKLRELFHVKDNPILTAFLEQSHYVVRAQMIQTLPPAEHKAARTFDLADMLKKYVAGKLNPAFQTALSCITQLGVFMREFHDFTKPYPRHDSSYVLGICTGSLAAAAVSSSNSLSELLPIAVQTALIAFRLGLCVTDMRDRLESSEEDRTQPWSVVLFDTDEQTVTKAIKDFCTSNVLPKTKQPWITSASSKTITISGAPRVLKKLSQEPALKDKKTRQIPIYVPAHNSALFTPEDVKSILETTPVDTWSNYPTKLPFISSVSGKMAWADNYLAVIHLALNQCLLESIGWGKVETELPRLLKSRGAENVLITPITTSADRALSAALSPTISNIEVEKPTINESFAHRPGSGKSKLAIVSMSGRFPEAQSTDAFWDLLYK…
Aspni_StcA	Sterigmatocystin biosynthesis	Sterigmatocystin	Aspergillus nidulans	Q12397.2	MASHAEPTRLFLFGDQTYDFVADLRDLLNIRNNPILVAFLEQSHHVIRAQMIRELPPKEHKQARTASLAELLQKYVDRKLPSAFQTALSCVTQIGLFMRQFDDPRVLYPHANDSYVLGVCTGSLAAAAISCSTSLSELLPIAVQTVLVAFRLGLWAEKVRDNLEISETNQTQPWSAVCHVPPEEVAIAIDRFSHKKVRSPVYRAQRPWITATSAKTTTVSASPDILSQLASQAPFTNSKLWREIPIYVPAHNNHLFSSRDVDDILATTNENPWSTFGAQIPFLSSVTGKLAWVRNYRDLLHLALSQCLIEPIRWDVVEAEVPRLLKDRDGLDTLTIVAFTTVLSKSLSNALVTEGIKPAEPPTSINKTPERYSHRPGSDRGKLAIVSMSGRFPEAPSTD…
Fusfu_Bik1	PKS	Bikaverin	Fusarium fujikuroi	CAB92399.1	MASSADVYVFGDQSTPVLDKLQALVRVKDNALLTSFLGEAFLAVRREIVSLSSLERKSIPEAESLSLLLEGVRRSEPHAALDSAFVCIYEIGYYIDRCCHCAKDVFEISRLGVEAATVAFRLGMHVRRRAENLGYSTPSSWSMILSSNQEELVSEALKEFSKEKNLTYSSRPYISATGPGFTTISGPPSILESVKSCDTFSGKRLYPAPIYGPYHNSSSYSESSLEHGLASILEDVGFLENEMLIPIISCASGSRLDQLSFGNLLKNVLSSALSQQIRMDLVTDALVETVSGTEATLIPVNAQTTVCSLADWLAKRGATTRIGPTLESLTKDRAEPNLAPGDENKIAIIGFSGRFPEADNLDEFWDLLIRGLDVHKPVPEERFARDHYDPTGQRKNTSQ…
Aspfu_PksP	PKS bikaverin biosynthesis	Unknown	Aspergillus fumigatus	XP_756095.1	MEDLHRLYLFGDQTISCDEGLRNLLQAKNHTIVASFIERCFHALRQEITRLPPSQRTLFPRFTSIADLLAQHRESGTNPALGSALTCIYQLGCFIDYHGDRGHPYPSSDDGLLGSCTGMLSCTAVSSCKNVGELLPLAVEIVRLTIHLGLCVMRVREMVDSTESSSGSWSILVSEINEADATSLIGNFVKKRGIPPSSQPYISAVGSKGLTISAPPEILDNFIEEGLPKEYKHFKAPGVSGPYHAPHLYNDREIRNILSFCSEDVILRHTPRVPLVSSNTGKLVQVKSMRDLLKVALEEILLRKICWDKVTESCLSIVQATNDKPWRILPIASNATQGLVTALQRMGNCQIEVDTGVGAPQMDPAAPNATGNASRSKIAIIGMSGRFPEADGIEAFWDL…
Aspnig_AlbA	NR-PKS DHN melanin synthase	Melanin	Aspergillus niger	A2QUI2.1	MEGPSRVYLFGDQTSDIEAGLRRLLQAKNSTIVQSFFQQCFHAIRQEIAKLPPSHRKLFPRFTSIVDLLSRSRESGPSPVLESALTCIYQLGCFIHFYGDLGHDYPTPSNSHLVGLCTGVLSCTAVSCARNVGELIPAAVESVVIALRLGICVFRVRELVDSADSESTCWSALVSGISEAEASHLIDEYSSKKATPPSSKPYISAVSSNGVTVSAPPTVLDEFVETCISKNYKPVKAPIHGPYHAPHLYDDKDIDRILQQSSALEGLTGCSPVIPIISSNTGKPIKAKSIKDLFKVALEEILLRRLCWDKVTESCTSVCKTGTNHSCKLFPISSSATQSLFTVLKKAGVSISLETGVGEIATNPEMRNLTGKAENSKIAIIGMSGRFPDSDGTESFWNL…
Aspni_Ywa1	PKS conidial yellow pigment biosynthesis	Melanin	Aspergillus nidulans	Q03149.2	MEDPYRVYLFGDQTGDFEVGLRRLLQAKNHSLLSSFLQRSYHAVRQEISHLPPSERSTFPRFTSIGDLLARHCESPGNPAIESVLTCIYQLGCFINYYGDLGHTFPSHSQSQLVGLCTGLLSCAAVSCASNIGELLKPAVEVVVVALRLGLCVYRVRKLFGQDQAAPLSWSALVSGLSESEGTSLIDKFTRRNVIPPSSRPYISAVCANTLTISGPPVVLNQFLDTFISGKNKAVMVPIHGPFHASHLYEKRDVEWILKSCNVETIRNHKPRIPVLSSNTGELIVVENMEGFLKIALEEILLRQMSWDKVTDSCISILKSVGDNKPKKLLPISSTATQSLFNSLKKSNLVNIEVDGGISDFAAETQLVNQTGRAELSKIAIIGMSGRFPEADSPQDFWN…
1: predicted function based on Takano et al 1995, So et al 2015 and Noar et al 2016
2: Similar to StcA in aflatoxin cluster
