# Supplementary material for: Biosynthesis of Rubellins in Ramularia collo-cygni—Genetic Basis and Pathway Proposition
Source: Int J Mol Sci. 2022 Mar 23;23(7):3475. doi: 10.3390/ijms23073475 (PMC8998751; doi:10.3390/ijms23073475)
Supplement: Supplementary file 1 [file ijms-23-03475-s001.zip › Supplementary Table S2.xlsx]

## Sheet: Sheet1
Table S2: reciprocal BLAST between the genes in the candidate rubellin cluster and genes in the monodictyphenone and the cladofulvin biosynthetic clusters
Cluster	Gene	Predicted function in A. nidulans	Accession number	E-value	Query cover	Identity	Reciprocal blast e-value1	Reciprocal identity1	Predicted function in C.fulvum	Accession number	E-value	Query cover	Identity	Reciprocal blast e-value1	Reciprocal identity1
rccG cluster	rcc_01325	putative Zn(II)2Cys6 transcription factor	CBF78267.1	1e-5	26%	0.24	N/A	N/A	PAB1-binding protein	KAH3644521.1	18	13%	0.23	N/A	N/A
	rccH	mdpH	P9WEV8.1	6e-59	71%	0.6	2e-56	0.59	claH	KAH3646028.1	9e-71	68%	0.74	1e-71	0.74
	hyp1	Hypothetical protein AN5044.2	XP_662648.1	7e-85	100%	0.37	N/A	N/A	2,4-dichlorophenol-6-monoxygenase	KAH3644171.1	3e-161	99%	0.54	N/A	N/A
	rcc_01328	Hypothetical protein AN6254.2	XP_663858.1	7	0.16	0.33	N/A	N/A	Hypothetical protein	KAH3658122.1	14	0.19	0.28	N/A	N/A
	rccM	Hypothetical protein AN8283.2	XP_681552.1	8e-10	57%	0.2	N/A	N/A	claM	P0CU70.1	7e-153	94%	0.43	7e-152	0.43
	rcc_12329	Hypothetical protein AN6454.2	XP_664058.1	154	0.31	0.27	N/A	N/A	Glucose-induced degradation protein	KAH3657219.1	7	0.15	0.4	N/A	N/A
	rccA	mdpA	C8VQ72.1	5e-64	87%	0.35	1e-63	0.35	claA	P0CU73.1	8e-49	83%	0.32	1e-47	0.32
	rccE	mdpE	XP_657752.1	6e-12	8%	0.61	1e-12	0.61	claE	P0CU72.1	1e-11	8%	0.56	1e-11	0.48
	rccK	mpdK	C8VQ62.1	5e-100	99%	0.53	1e-95	0.53	claK	P0CU69.1	2e-85	99%	0.47	5e-81	0.47
	rccC	mdpC	XP_657750.1	5e-142	99%	0.72	2e-140	0.72	claC	P0CU75.1	5e-161	98%	0.81	6e-159	0.81
	hyp2	ABC multidrug transporter atrC	Q9Y8G2.1	0	97%	0.45	N/A	N/A	ABC multidrug transporter atrC	KAH3646027.1	5e-178	95%	0.53	N/A	N/A
	hyp3	Hypothetical protein AN1821.2	XP_659425.1	4e-29	83%	0.31	N/A	N/A	FAD-dependent monooxygenase asl4	KAH3644282.1	3e-80	89%	0.42	N/A	N/A
	rccN	Hypothetical protein AN3276.2	XP_660880.1	6e-57	92%	0.42	N/A	N/A	claN	P0CU71.1	1e-11	61%	0.33	4e-13	0.32
	rccB	mdpB	C8VQ71.1	1e-70	93%	0.59	4e-69	0.59	claB	P0CU74.1	4e-77	98%	0.6	2e-75	0.6
	rccF	mdpF	XP_657753.1	2e-140	91%	0.6	8e-139	0.6	claF	P0CU68.1	2e-141	92%	0.59	2e-139	0.59
	rccG	mdpG	XP_657754.1	0	99%	0.55	0	0.56	claG	P0CU67.1	0	99%	0.6	0	0.62
rccL mini-cluster	rccL	mdpL	C8VQ61.1	2e-87	94%	0.41	4e-92	0.41	claL	197287 2	0	99%	0.63	0	0.63
	rcc_02623	Hypothetical protein AN6344.2	XP_663948.1	2e-61	87%	0.29	N/A	N/A	Efflux pump ustT	KAH3657202.1	2e-180	98%	0.53	N/A	N/A
rccD mini-cluster	rcc_01476	Hypothetical protein AN9244.2	XP_682513.1	0	93%	0.29	N/A	N/A	NRPS atnA	KAH3647409.1	9e-131	94%	0.28	N/A	N/A
	hyp4	Hypothetical protein AN2675.2	XP_660279.1	7e-92	83%	0.35	N/A	N/A	Efflux pump rdc3	KAH3647567.1	2e-97	89%	0.34	N/A	N/A
	rccD	mdpD	XP_657751.1	3e-162	98%	0.47	1e-160	0.47	FAD-dependent monooxygenase fsr3	KAH3657707.1	2e-91	90%	0.32	N/A	N/A
1 Reciprocal blastp were carried out in the R. collo-cygni gene model database
2 Protein ID in the jgi mycocosm database: https://mycocosm.jgi.doe.gov/Clafu1/Clafu1.home.html
N/A: non applicable i.e. non reciprocal blastp
