# Supplementary material for: Biosynthesis of Rubellins in Ramularia collo-cygni—Genetic Basis and Pathway Proposition
Source: Int J Mol Sci. 2022 Mar 23;23(7):3475. doi: 10.3390/ijms23073475 (PMC8998751; doi:10.3390/ijms23073475)
Supplement: Supplementary file 1 [file ijms-23-03475-s001.zip › Supplementary Table S3.xlsx]

## Sheet: Sheet1
Table S3: Gene specific primers used in this study
Cluster	Gene	Forward primer	Reverse primer	Amplicon size (bp)
rccG cluster	rccH	CTGGACTTTCTGAGGAGGCA	TCCAGCGTTTGATGCCGTAT	96
	rccM	GCGACGATCTCCCGATAACA	CACCTTCATCACGTCCACCA	105
	rccA	AAAGCCACCGTAGCACCAG	GTGCGCTCTTGAAGTTGACG	114
	rccC	CGTGCGTAATGTCTCCGAGA	GGTCAAACTCCTCCTCGGTG	137
	hyp2	GACCATCAAGCCCACCATCC	ACTCAAGTTTGTCGGCTCGT	92
	hyp3	GCGGAGAGAATGCAGCCTAT	TCCCTAACCCAAAGTCCCCA	101
	rccN	GGGCTACGATGGTGTGGATT	CCAACTTCCCCTGCTTCGAA	117
	rccB	AAAACGCAACATCTCGTCGG	CCTCCGTCAAAGCGTCATCT	118
	rccF	GGACAGTTGCTCCCTCTACG	GGTCTTCAAGAACGATCCGGA	80
	rccG	CTGGGAGACACTTGAGCAGG	GCCGGTTGGATCGAAATGTG	87
rccL mini cluster	rccL	TCACGGGGAGAGAGTATGCA	TTCCACGGAATCAATCGCCA	103
	rcc_02623	GATTCTGACCGCTCCCTACG	GAGACTGAGGAAGATGGCCG	106
rccD mini cluster	rccD	TCTTCGATTGCCTGGGATGC	GGCCATGTAGTCCAAGTCGG	80
outside the clusters	rcc_01325	AAGACTCCAATTCGTCCCGG	CCTTCTTGGCGTCGTATCGA	115
Reference genes	Actin	TGGGCGAATATGACGTCGAG	GAACACCCTGCTGACTCTCC	125
	EF1α	GAGGTCAAGTCCGTCGAGAT	TTCTTGACGTTGAAGCCGAC	80
	α tubullin	GTGCACTGGTATGTCGGTGA	GCATTCGTACTCGCCGTCTA	158
	GAPDH	GTCTTCACCACCACCGAGAA	GTTGACGCCCATGACGAAC	100
